# Supplementary material for: Land cover maps of Antananarivo (capital of Madagascar) produced by processing multisource satellite imagery and geospatial reference data
Source: Data Brief. 2020 Jun 30;31:105952. doi: 10.1016/j.dib.2020.105952 (PMC7341363; doi:10.1016/j.dib.2020.105952)
Supplement: Supplementary file 1 [file mmc1.xml]

<?xml version="1.0" encoding="utf-8" standalone="no"?>
<data>
  <datasets>
    <author>stephane.dupuy@cirad.fr</author>
    <type>1</type>
    <dataset>
      <name>Antananarivo - Madagascar - 2017, Land use reference spatial database</name>
      <caption />
      <description>This vector format database (ESRI shape format) is made up of field surveys carried out during the end of the 2017 rainy season (March to April) which corresponds to the peak of the growing season. This data is broadcast with a projection corresponding to EPSG code 32738 (Utm 38 South).</description>
      <filetype>
        <name />
      </filetype>
      <filesize />
      <source>0</source>
      <sourcename>Original Data</sourcename>
      <access>
        <type>1</type>
        <name>Data available in data repository</name>
        <reponame>Dataverse</reponame>
        <PersistentId>10.18167/DVN1/5TZOOW</PersistentId>
        <deeplinkurl>http://dx.doi.org/10.18167/DVN1/5TZOOW</deeplinkurl>
      </access>
    </dataset>
    <dataset>
      <name>Antananarivo - 2017 Land cover map</name>
      <caption />
      <description>The map proposed here is a key data to understand urban agriculture’s dynamics in relation to urbanization in Antananarivo agglomeration and agriculture’s contribution to the city food system while debates are ongoing to update Antananarivo city master plan.
These land-use maps are distributed in the ESRI Shape format and with a projection corresponding to EPSG code 32738 (Utm 38 South).</description>
      <filetype>
        <name />
      </filetype>
      <filesize />
      <source>0</source>
      <sourcename>Original Data</sourcename>
      <access>
        <type>1</type>
        <name>Data available in data repository</name>
        <reponame>Dataverse</reponame>
        <PersistentId>10.18167/DVN1/NHE34C</PersistentId>
        <deeplinkurl>http://dx.doi.org/10.18167/DVN1/NHE34C</deeplinkurl>
      </access>
    </dataset>
  </datasets>
</data>
